# Supplementary material for: Plasma Metabolomic Profiling Suggests Early Indications for Predisposition to Latent Insulin Resistance in Children Conceived by ICSI
Source: PLoS One. 2014 Apr 11;9(4):e94001. doi: 10.1371/journal.pone.0094001 (PMC3984097; doi:10.1371/journal.pone.0094001)
Supplement: Table S1 — Normalized Metabolomic Dataset. This excel file contains the normalized metabolomic dataset of the girl subgroup, which was used in the multivariate statistical analysis. (XLSX) [file pone.0094001.s001.xlsx]

## Sheet: Normalized Metabolomic_Dataset
Metabolite Name	NC1_B_inj1	NC1_B_inj2	NC1_B_inj3	NC2_A_inj1	NC2_A_inj2	NC2_A_inj3	NC2_A_inj4	NC2_A_inj5	NC2_B_inj1	NC2_B_inj2	NC2_B_inj3	NC3_A_inj1	NC3_A_inj2	NC3_A_inj3	NC5_B_inj1	NC5_B_inj2	NC6_A_inj1	NC6_A_inj2	NC6_A_inj3	NC6_B_inj1	NC6_B_inj2	NC6_B_inj3	NC7_A_inj1	NC7_A_inj2	NC7_A_inj3	NC7_B_inj1	NC7_B_inj2	NC7_B_inj3	NC8_A_inj1	NC8_A_inj2	NC8_A_inj3	NC8_B_inj1	NC8_B_inj2	NC8_B_inj3	NC9_A_inj1	NC9_A_inj2	NC9_A_inj3	NC9_B_inj1	NC9_B_inj2	NC9_B_inj3	NC10_A_inj1	NC10_A_inj2	NC10_B_inj1	NC10_B_inj2	ICSI1_B_inj1	ICSI1_B_inj2	ICSI1_B_inj3	ICSI2_A_inj1	ICSI2_A_inj2
2-hydroxybutanoic	0.217014	0.202964	0.22298	0.0639166	0.0630638	0.0733918	0.0686886	0.0682184	0.0662901	0.0598193	0.0762582	0.244304	0.321718	0.29023	0.0995425	0.105363	0.381098	0.34953	0.363174	0.318633	0.366598	0.40857	0.509062	0.586831	0.527893	0.525199	0.559472	0.539115	0.0662949	0.0559729	0.0679541	0.041709	0.0692368	0.0792761	4.23184	4.46075	3.77857	4.08761	3.92697	4.45658	0.256949	0.182878	0.221683	0.218144	0.161981	0.187807	0.235344	1.73923	2.13919
9,12-(z,z)-octadecadienoate	0.250124	0.215839	0.355821	0.150388	0.126002	0.0835406	0.107531	0.0934571	0.0837091	0.132639	0.120203	0.183689	0.199233	0.232115	0.177059	0.223783	0.133083	0.102209	0.0912939	0.0926806	0.121054	0.112852	0.0870287	0.11681	0.100869	0.0859724	0.132621	0.0861146	0.132463	0.128739	0.136787	0.177079	0.1022	0.11871	0.162561	0.171657	0.159377	0.160838	0.184733	0.148024	0.147896	0.165656	0.134866	0.178686	0.0653297	0.0882774	0.0633077	0.194616	0.223723
alanine	0.063244	0.0843882	0.0545278	0.111925	0.194622	0.15395	0.133676	0.215699	0.173136	0.160849	0.151938	0.0287458	0.0211691	0.0351637	0.132752	0.143878	0.0720926	0.0899901	0.0595968	0.0668531	0.05211	0.102716	0.136143	0.0965159	0.153601	0.127747	0.133295	0.125219	0.109924	0.0806525	0.0749978	0.0484004	0.0905064	0.126668	0.0498071	0.0703011	0.0623684	0.0708761	0.0464224	0.0651781	0.355542	0.226328	0.276625	0.305244	0.0765971	0.0900164	0.117157	0.173574	0.257615
alpha-tocopherol	0.517609	0.510981	0.603283	0.459341	0.285574	0.154766	0.29355	0.14922	0.211592	0.276878	0.317	0.312655	0.413102	0.380132	0.263216	0.282336	0.293025	0.348138	0.231445	0.268254	0.313629	0.290725	0.228349	0.296848	0.246142	0.226632	0.278861	0.265846	0.311953	0.0656625	0.303814	0.262087	0.184585	0.234757	0.153323	0.136246	0.117723	0.121351	0.149966	0.135976	0.292594	0.261868	0.276652	0.27781	0.195989	0.244476	0.212961	0.421904	0.31877
aminomalonate	0.078001	0.117927	0.12533	0.0719725	0.0907217	0.108137	0.100202	0.115802	0.0942276	0.0971448	0.100728	0.00823337	0.0127189	0.0127317	0.0305829	0.0386795	0.035154	0.0268919	0.0381332	0.0266469	0.0378553	0.0356769	0.0547302	0.0500508	0.066051	0.0462507	0.0627587	0.0618226	0.0483513	0.0663292	0.0659274	0.0269439	0.0889305	0.0647335	0.0612816	0.0854634	0.0800233	0.080862	0.0558221	0.0900843	0.134416	0.130909	0.139338	0.125988	0.0546827	0.0939034	0.115003	0.0445569	0.0735622
b_4	0.0460069	0.0384074	0.0417304	0.0249091	0.0197374	0.0193586	0.0180488	0.0184247	0.0193112	0.0195354	0.0214406	0.0237774	0.0250893	0.0234713	0.0204168	0.0253757	0.0437592	0.0339354	0.0362589	0.061419	0.0228382	0.0296962	0.0216226	0.0277872	0.0193807	0.0226415	0.0247098	0.021439	0.0281079	0.0191935	0.0289304	0.0245143	0.0221002	0.0296173	0.017602	0.0207421	0.0180026	0.0192235	0.0164707	0.0206526	0.03187	0.0245924	0.0306798	0.0257826	0.022638	0.0195376	0.0190111	0.0287824	0.0332496
cholesterol	6.32564	4.97501	6.23383	4.07825	2.62042	1.47131	2.45622	1.38748	1.86874	2.63511	2.70435	3.28661	4.35979	3.98441	4.69315	5.47393	3.17344	3.58259	2.58579	2.6933	3.45627	3.19224	2.5137	3.47932	2.54661	2.62284	3.00229	2.9145	3.81231	1.1778	3.71508	3.5118	2.27852	2.91487	2.21606	2.12726	1.54566	1.89169	2.03688	1.96041	4.38587	4.12619	4.16801	4.34405	1.82923	2.26227	2.06106	4.74185	3.84415
citrate	0.811756	0.928703	0.925859	1.24085	1.42305	1.33988	1.2737	1.39746	1.29997	1.26018	1.44481	0.532046	0.378169	0.513251	0.733904	0.78599	1.086	1.21126	1.24843	0.97111	1.21415	1.36042	1.50161	1.19598	1.35722	1.23739	1.46241	1.355	0.989962	1.23729	1.00635	0.928148	1.20521	1.10024	1.5356	1.43584	1.36886	1.36551	1.47405	1.50075	1.59782	1.56442	1.53072	1.63153	1.04951	1.03734	1.30155	1.61356	2.05767
erythritol	0.0209573	0.0267229	0.0204479	0.0281873	0.028044	0.0296639	0.0288331	0.0309296	0.0314606	0.0266582	0.029276	0.0144084	0.0121962	0.00978694	0.0270247	0.0298103	0.0180948	0.0179255	0.0130721	0.0156411	0.0158	0.0176514	0.016685	0.0159316	0.0126168	0.0158157	0.0144974	0.0149202	0.0257123	0.0326484	0.0337833	0.0296179	0.031142	0.0313841	0.0181349	0.0203606	0.0216053	0.0208238	0.0167628	0.0225142	0.0296761	0.0254032	0.028105	0.0269743	0.022638	0.0246522	0.0277205	0.027218	0.0306277
fructose	0.00582837	0.00573407	0.00709417	0.00740002	0.00645098	0.00688726	0.00591444	0.00478669	0.00638327	0.00689172	0.00558864	0.00447157	0.00461713	0.00415728	0.0106743	0.0116613	0.0122854	0.0113754	0.0121239	0.0126817	0.0112229	0.01188	0.0122776	0.0111328	0.00895634	0.0103525	0.0101534	0.0118609	0.0121915	0.0127424	0.0114158	0.0127899	0.0110185	0.0125414	0.00236923	0.00328235	0.0034446	0.00370573	0.00206719	0.00332326	0.00637753	0.00692029	0.00791741	0.00538041	0.00713252	0.00623977	0.00234126	0.00488121	0.00576621
gamma-tocopherol	0.0321181	0.0344044	0.0386702	0.0258361	0.0143747	0.010815	0.0165033	0.00715468	0.0129184	0.015482	0.0164098	0.0524523	0.0635944	0.063745	0.0288885	0.040404	0.0129981	0.0104827	0.0117404	0.0113049	0.0144229	0.00949344	0.00892646	0.012988	0.00920273	0.0107916	0.0109605	0.0093651	0.0304389	0.00993535	0.0351094	0.0278602	0.0207814	0.0268421	0.00354637	0.00250387	0.0031285	0.00351387	0.00282753	0.00283733	0.0210816	0.0208849	0.0190028	0.0229637	0.0118875	0.0132979	0.0127365	0.00907264	0.0110737
gluconate	0.0240575	0.0266147	0.0325497	0.0247514	0.020187	0.0179844	0.0161449	0.0204118	0.0156699	0.0212398	0.0227779	0.00695578	0.00592386	0.0100468	0.011691	0.010758	0.0230543	0.0198933	0.0165441	0.0184216	0.0204915	0.0205786	0.0284576	0.020522	0.0310861	0.0194341	0.0315487	0.0290829	0.0171211	0.0208666	0.0144203	0.0154433	0.0195421	0.0174226	0.0191861	0.0191693	0.0176534	0.0183055	0.0186371	0.0190663	0.0303551	0.0324541	0.0288087	0.0340005	0.0197436	0.0251637	0.027065	0.0275921	0.0307643
glucose	21.8952	22.2956	22.7699	29.2034	29.2443	28.3248	28.1828	30.3773	27.8514	29.7804	29.5678	13.4402	12.8903	13.8409	28.1942	30.0969	34.2184	37.1959	37.0089	33.1854	37.9734	37.2644	32.7526	30.5254	32.01	29.6121	33.2862	32.3896	29.1108	31.7741	29.6544	31.0029	29.9262	29.6102	29.7097	29.3647	28.2643	29.4969	28.9158	28.926	31.7555	30.1465	29.8476	32.0544	23.8909	23.8216	25.1011	36.3194	40.0724
glutamate	0.365327	0.453316	0.402142	0.686581	0.844204	0.918889	0.800891	0.917249	0.832788	0.780539	0.887362	0.420541	0.414757	0.432098	0.572094	0.531904	0.61048	0.685974	0.638477	0.543037	0.686589	0.705306	0.669152	0.464758	0.645994	0.544371	0.600266	0.635267	0.695386	0.833384	0.674009	0.577578	0.873542	0.751659	0.290588	0.368604	0.36129	0.340006	0.3626	0.317875	0.684959	0.634979	0.691104	0.628834	0.355386	0.462357	0.499344	0.640038	0.81919
glycerate	0.0497272	0.0510657	0.0634302	0.0424548	0.038282	0.045488	0.0482741	0.0471501	0.0485587	0.0422286	0.042202	0.0166087	0.0197752	0.0206998	0.0372755	0.0413074	0.0612086	0.0520294	0.0642222	0.0536227	0.0639157	0.0599218	0.0718763	0.05218	0.0804138	0.0680446	0.0697013	0.0667241	0.0567921	0.0519486	0.0587396	0.0499682	0.0555115	0.0620006	0.0282985	0.033828	0.0268307	0.0308298	0.0285963	0.029531	0.044703	0.044931	0.0401096	0.0495244	0.0773207	0.0801964	0.0906537	0.0516903	0.0573241
glycerol	0.233011	0.247322	0.229935	0.212224	0.198277	0.182211	0.19103	0.182914	0.19928	0.181417	0.199295	0.15835	0.171705	0.170795	0.244917	0.246612	0.22241	0.188326	0.20277	0.209559	0.193813	0.210133	0.215395	0.220904	0.176626	0.194635	0.210008	0.208281	0.333206	0.309168	0.405862	0.302956	0.420421	0.324859	0.349801	0.385236	0.3536	0.355888	0.32078	0.411969	0.227423	0.189835	0.215761	0.201497	0.111639	0.100962	0.120435	0.45622	0.488517
glycerol 3-phosphate	0.0543155	0.0587472	0.0733064	0.0281254	0.024916	0.0415901	0.0286247	0.0407583	0.030612	0.0305163	0.0372804	0.031301	0.0263089	0.0187944	0.012284	0.0171635	0.0169648	0.0153616	0.0134633	0.0158414	0.00958643	0.0203619	0.0192107	0.0174026	0.0208113	0.0156544	0.0213977	0.0203725	0.0171263	0.0246691	0.0223551	0.0163386	0.0276809	0.0201311	0.0231984	0.0229802	0.0162044	0.0235133	0.0193227	0.019547	0.0378849	0.0279167	0.035235	0.0305666	0.0174476	0.0117635	0.0231317	0.0218571	0.0206349
glycerol monostearate	0.169271	0.158931	0.140075	0.104427	0.0911184	0.0401024	0.0813348	0.0461731	0.0530514	0.079153	0.0856893	0.0508908	0.0561024	0.0677291	0.0692138	0.0757986	0.0583957	0.0574947	0.0386706	0.0478421	0.0624445	0.0442745	0.0429102	0.0474274	0.0422993	0.0419788	0.0455514	0.0451066	0.0882407	0.0289295	0.0359967	0.0636959	0.0459673	0.0435037	0.0491714	0.0498697	0.0521237	0.0464388	0.0597594	0.0449666	0.0950023	0.105066	0.0968221	0.103246	0.0527186	0.0606588	0.038584	0.0744397	0.0663685
glycolate	0.0063244	0.00768149	0.00834608	0.00707225	0.011266	0.0110096	0.00912155	0.007959	0.00976088	0.00893939	0.00915679	0.00298105	0.00243924	0.00389745	0.0142325	0.0122362	0.0131452	0.0108849	0.0104607	0.00908218	0.0116485	0.0137602	0.00835581	0.00943695	0.0126807	0.00898848	0.00996468	0.0115203	0.0115221	0.00870475	0.00849607	0.00707377	0.00965257	0.0119966	0.00962724	0.0153211	0.0116452	0.0142459	0.0114559	0.0108916	0.0143028	0.0104527	0.0109949	0.0137605	0.0118875	0.00849018	0.0103952	0.00988913	0.010109
glyoxylate	0.188244	0.11598	0.141049	0.0293334	0.0338774	0.0425449	0.0400926	0.0456488	0.0423168	0.0374652	0.0351162	0.0237064	0.0231728	0.0217391	0.0362589	0.0454956	0.0735811	0.060915	0.0549389	0.0299549	0.0674118	0.0920682	0.13847	0.13536	0.122077	0.13378	0.125788	0.136339	0.0326659	0.0309277	0.0517782	0.0393435	0.034117	0.0419113	0.1342	0.0975435	0.0527141	0.093214	0.087903	0.10334	0.0648337	0.0840249	0.072029	0.0768297	0.107711	0.0992226	0.0973965	0.120504	0.0998239
isocitrate	0.0121528	0.0136319	0.0148839	0.0152989	0.0198986	0.0187979	0.0191705	0.0245974	0.0160974	0.0191611	0.0233994	0.00794946	0.00609809	0.00632254	0.0108438	0.0101831	0.0113863	0.01295	0.0101403	0.0162444	0.0111243	0.00710787	0.0152597	0.0113806	0.0141871	0.007138	0.0156741	0.0180153	0.0117251	0.0183419	0.0190852	0.0106421	0.0203085	0.0182016	0.0172671	0.018259	0.0163606	0.0197807	0.0191378	0.0129682	0.0257424	0.0176525	0.0239011	0.0194938	0.0103885	0.00981997	0.0109571	0.0172916	0.0275059
lactate	6.68291	6.12485	6.63903	5.02371	4.73973	4.76944	4.8612	4.79685	4.68593	4.86472	4.9639	2.48832	2.95165	3.07925	7.20273	6.95935	4.00053	3.64101	3.46521	3.29491	3.61228	4.19956	2.78999	3.20691	2.90975	3.04462	2.96021	2.90182	6.36213	5.1005	7.32446	6.0137	6.11409	6.6593	4.83069	5.29852	4.51412	4.80292	4.59477	5.24564	6.22041	5.14116	5.73465	5.62692	4.04559	3.75829	4.74574	7.83299	9.04221
lysine	0.0984623	0.0772476	0.104326	0.0467732	0.044538	0.0421668	0.0426894	0.0404207	0.0405594	0.0434182	0.0459753	0.0623181	0.0642913	0.0613199	0.0663334	0.06192	0.055867	0.0504198	0.0490957	0.0449091	0.0543987	0.0560747	0.0474799	0.0549108	0.0384727	0.0438248	0.0473397	0.0496989	0.0592108	0.0522453	0.0597657	0.0703648	0.0363501	0.064507	0.0878981	0.0740078	0.0689484	0.0712166	0.0820712	0.0775665	0.0697067	0.0704458	0.0683101	0.0718424	0.0416581	0.0466448	0.0402697	0.084393	0.0999505
myoinositol	0.113591	0.120091	0.128808	0.185143	0.19913	0.191475	0.182248	0.1987	0.178041	0.196884	0.199094	0.135993	0.126143	0.127403	0.117926	0.124415	0.148827	0.137925	0.166671	0.142467	0.158555	0.152402	0.188586	0.169396	0.171972	0.163018	0.185827	0.181108	0.180714	0.204713	0.14173	0.183512	0.178065	0.16558	0.203539	0.194567	0.197091	0.1926	0.196736	0.205861	0.255827	0.276712	0.262054	0.270484	0.172214	0.170417	0.192826	0.261502	0.292311
myristate	0.122644	0.226225	0.168869	0.0650784	0.0950021	0.0941503	0.0895246	0.0934045	0.0811708	0.101873	0.0792519	0.0990844	0.0796237	0.0817599	0.125212	0.125236	0.100392	0.0869789	0.111068	0.0909311	0.104278	0.103231	0.0815499	0.0828473	0.0794285	0.0792432	0.0855323	0.0790502	0.115753	0.155854	0.117231	0.129332	0.126373	0.133133	0.248961	0.234999	0.220053	0.248929	0.261725	0.19336	0.193971	0.189378	0.17863	0.204719	0.0699814	0.0761047	0.0575014	0.222441	0.225124
n-erythrose	0.0334821	0.0353781	0.0354709	0.0198917	0.0188692	0.0199437	0.0200974	0.018851	0.0164343	0.0203397	0.0218178	0.0241323	0.0215176	0.0216525	0.0168587	0.0160138	0.0346793	0.0252065	0.0272758	0.0290001	0.0278958	0.0302657	0.0228009	0.0250106	0.0225583	0.0251222	0.0237705	0.021477	0.034821	0.0295184	0.0281708	0.0291085	0.0329637	0.030438	0.0223067	0.0181258	0.0184575	0.0223576	0.0176432	0.0188892	0.0260699	0.0236517	0.025538	0.0241836	0.0194335	0.0256751	0.0262221	0.026508	0.0334069
octadecanoate	4.20387	3.71503	4.54444	2.24303	2.20166	1.73351	1.98857	1.84078	1.74655	2.14599	2.11199	2.36937	3.12066	3.26286	2.66782	2.7763	2.9188	2.98492	2.82179	2.74322	3.03906	2.94323	2.38108	2.56599	2.0533	2.23881	2.38269	2.37887	2.91906	2.80559	2.42552	3.34024	2.17985	2.63008	3.62349	3.41741	2.95858	3.30301	3.51682	3.17964	3.12006	3.03218	3.15105	3.00119	1.18296	1.85168	1.88696	3.58576	3.33106
P2400 (alpha-ketoglutarate)	0.00421941	0.00421941	0.00421941	0.00162323	0.00437433	0.00474153	0.00742046	0.00634037	0.00466711	0.00495059	0.00508225	0.00291007	0.00418155	0.00372423	0.00626906	0.00813008	0.00518111	0.0087233	0.00568711	0.00753505	0.00601544	0.00604103	0.00739485	0.00607777	0.00863638	0.00680868	0.00793066	0.00736967	0.00842781	0.0068876	0.00614817	0.00513133	0.00845995	0.00787231	0.017042	0.0179098	0.0137628	0.0186297	0.0144013	0.0156836	0.0100422	0.01019	0.0125704	0.00766185	0.0116808	0.0114566	0.0107698	0.0157679	0.0164441
P2412 (sugar)	0.0192212	0.0218544	0.0232299	0.0247175	0.0294203	0.0334274	0.0357337	0.0389015	0.0316083	0.0330523	0.0326596	0.0102917	0.0111508	0.013338	0.0267706	0.0300567	0.0529705	0.0673307	0.0715647	0.0508293	0.0733852	0.0676513	0.0455238	0.0410924	0.0561843	0.0383412	0.0542162	0.0502431	0.03739	0.0474801	0.0496265	0.0350675	0.0559247	0.0435045	0.0173005	0.0158602	0.0162631	0.0162494	0.0176078	0.0155665	0.033629	0.0359672	0.0371902	0.032406	0.067087	0.0622954	0.0706125	0.0293523	0.0307102
P2922	0.0718006	0.0721627	0.0744193	0.0985578	0.128325	0.120012	0.112935	0.11823	0.115808	0.119435	0.111594	0.0736035	0.0709121	0.0763901	0.0933582	0.10528	0.0885844	0.112795	0.104354	0.102362	0.105389	0.0979829	0.146538	0.101852	0.12931	0.122842	0.135059	0.119799	0.114095	0.137647	0.0995988	0.112307	0.120993	0.118041	0.110546	0.11181	0.10727	0.11069	0.108192	0.110744	0.141861	0.116645	0.119675	0.138832	0.0712218	0.0603519	0.0778236	0.125131	0.133357
phosphate	2.70164	3.98745	3.5169	3.94685	5.54286	6.76004	6.541	7.65637	5.41583	6.17086	6.68158	1.08666	1.13459	0.757838	3.97238	4.21672	2.53793	2.59503	2.64021	2.25922	2.72582	2.78813	4.66037	3.75018	5.32769	4.87273	4.55464	4.31088	3.98763	6.20458	5.79439	4.72868	6.46752	4.79038	5.07127	5.65081	4.62969	5.41524	4.53186	5.40467	8.76074	8.49214	8.44591	8.80698	4.04155	3.55739	4.89277	10.468	11.78
pyruvate	0.015501	0.0123337	0.0148839	0.0225841	0.0213288	0.131734	0.0255461	0.0228751	0.0498811	0.039243	0.0453166	0.0403151	0.0439063	0.044864	0.0312606	0.027593	0.0197984	0.0246473	0.0225761	0.0242549	0.0163505	0.0264164	0.0201186	0.02299	0.0169913	0.0199688	0.022377	0.0177541	0.0505167	0.0377241	0.0559641	0.0546758	0.0349402	0.0545889	0.158098	0.164445	0.138322	0.182269	0.119951	0.158645	0.151997	0.109917	0.125785	0.136129	0.0185032	0.0265957	0.0254729	0.0764738	0.0976884
serine	0.408453	0.408453	0.408453	0.238931	0.419876	1.48776	0.53803	0.766323	0.6814	0.595766	0.793388	0.0148831	0.0200638	0.0867154	0.324528	0.284976	0.289484	0.274366	0.282824	0.20795	0.323311	0.315413	0.424366	0.270381	0.361641	0.283428	0.377933	0.395027	0.211801	0.38498	0.341006	0.261389	0.315173	0.361224	0.168373	0.210882	0.197702	0.21821	0.0790058	0.279741	1.06034	0.768816	0.93103	0.898125	0.121169	0.18564	0.176965	0.41129	0.595414
sorbitol	0.132812	0.158715	0.141883	0.192786	0.195761	0.176845	0.169706	0.174542	0.187905	0.179178	0.178701	0.146639	0.131806	0.142127	0.352338	0.353535	0.224998	0.241654	0.276242	0.230158	0.264081	0.248654	0.263775	0.270875	0.277766	0.279662	0.277097	0.255657	0.303208	0.266161	0.228912	0.293145	0.267529	0.237606	0.110925	0.103093	0.0945426	0.109598	0.0984927	0.10047	0.191785	0.186918	0.189711	0.188992	0.124871	0.13482	0.137104	0.206416	0.212601
succinate	0.00496032	0.00746511	0.00361664	0.00623237	0.00469533	0.00630119	0.0085075	0.00711818	0.00695003	0.00661428	0.00614844	0.00354887	0.00243924	0.00277152	0.00593019	0.00714462	0.00846275	0.00773137	0.0112236	0.00926018	0.0093088	0.00884874	0.00811576	0.00674476	0.00514843	0.00836316	0.00655217	0.00509362	0.00824819	0.00782418	0.011027	0.00910593	0.00864046	0.00935298	0.00692712	0.00631615	0.00499279	0.00741221	0.00570206	0.00512179	0.00779675	0.00668645	0.00828166	0.00620154	0.00888981	0.00664894	0.0102079	0.00801214	0.0120582
threonate	0.0458829	0.0641567	0.0453471	0.0452906	0.0506915	0.0534604	0.0579006	0.0583352	0.0430744	0.0518205	0.0645121	0.03123	0.0351947	0.0307466	0.021264	0.0257042	0.0352023	0.0226524	0.0350359	0.0291615	0.037159	0.02657	0.0365516	0.0295537	0.0354987	0.0335317	0.0363203	0.0317519	0.0373354	0.044925	0.0421118	0.0301617	0.0522501	0.0419604	0.0344104	0.0313716	0.0318088	0.0368724	0.0245033	0.0362152	0.0425979	0.0420142	0.039929	0.0446831	0.0590242	0.0756956	0.082787	0.0487338	0.066802
threonine	0.028734	0.0223505	0.0255423	0.0839404	0.191397	0.24446	0.202996	0.235418	0.188488	0.201142	0.185297	0.0208055	0.0209153	0.0391699	0.145381	0.128386	0.189076	0.185005	0.183987	0.18406	0.236531	0.137476	0.194662	0.148329	0.232425	0.194691	0.213837	0.166888	0.157503	0.183528	0.181586	0.201999	0.161315	0.159303	0.0995745	0.0894581	0.07785	0.086669	0.0889609	0.0912527	0.464809	0.421818	0.452924	0.433703	0.0960964	0.0945226	0.127887	0.156881	0.241619
U_004	0.0577877	0.0482527	0.0503547	0.0343057	0.0272304	0.022259	0.02071	0.0177056	0.0260802	0.0221314	0.0251148	0.0266165	0.0380695	0.0314395	0.0213487	0.0265254	0.0482852	0.0378019	0.0379367	0.0362253	0.0387887	0.0490098	0.0243388	0.0273869	0.0230756	0.00589845	0.0337169	0.035186	0.0247048	0.0190008	0.0295848	0.0269282	0.021583	0.0247792	0.020302	0.0231303	0.0189728	0.0219648	0.0171986	0.0232416	0.0450773	0.0277356	0.0346615	0.0381514	0.0230515	0.0222995	0.0265031	0.0319767	0.0385973
U_005	0.0243056	0.0169858	0.0269857	0.0123863	0.0123907	0.0102713	0.00924743	0.00929635	0.0117416	0.00918696	0.0112267	0.0117113	0.0140256	0.0129049	0.0103355	0.0106759	0.0223473	0.0163044	0.0140686	0.0170407	0.0195076	0.016172	0.0119542	0.0146034	0.00877397	0.0141565	0.0100464	0.0111286	0.0101367	0.00948474	0.0139708	0.0129197	0.00934616	0.0113263	0.00885817	0.00977794	0.00993763	0.0106891	0.00868832	0.00919637	0.0186101	0.0145894	0.0157674	0.0174321	0.0108538	0.0103314	0.0109571	0.013914	0.0183056
U_006	0.0138889	0.017094	0.0179441	0.00848709	0.00955766	0.00922913	0.00734058	0.00790681	0.00924878	0.00828512	0.00797886	0.00951097	0.0111508	0.0110861	0.0116062	0.013468	0.0176231	0.0143212	0.0107205	0.00918353	0.0158079	0.0176734	0.0101867	0.0116086	0.0113229	0.0112955	0.0118092	0.0100137	0.0116163	0.00972795	0.0122735	0.0107487	0.00946882	0.0134002	0.00709879	0.00796599	0.00927369	0.00873585	0.00654659	0.00905602	0.0129354	0.0129354	0.0134726	0.0123982	0.007546	0.00654664	0.00880315	0.01064	0.0134874
U_007	0.170883	0.140972	0.167478	0.301986	0.285811	0.275861	0.292418	0.269226	0.28189	0.284081	0.28921	0.190361	0.213607	0.206998	0.395205	0.369056	0.337961	0.2857	0.236449	0.275609	0.277208	0.307294	0.210142	0.230209	0.201748	0.228927	0.204087	0.209085	0.36838	0.276595	0.390732	0.350504	0.333568	0.351635	0.237917	0.215259	0.19563	0.221366	0.196154	0.231286	0.216734	0.171058	0.195435	0.192357	0.191648	0.159165	0.198352	0.275453	0.314289
U_009 (alpha-Hydroxyisobutyrate)	0.196677	0.174294	0.222284	0.179902	0.193614	0.212026	0.181363	0.195582	0.193023	0.190402	0.194067	0.116971	0.115777	0.138576	0.131566	0.139115	0.44827	0.382627	0.374104	0.356515	0.403009	0.445478	0.393107	0.426982	0.372474	0.380455	0.424497	0.387611	0.162647	0.136541	0.180121	0.149408	0.14653	0.183372	0.428351	0.446165	0.406864	0.442405	0.382251	0.456723	0.339574	0.267602	0.280821	0.326356	0.15154	0.146277	0.191796	0.425829	0.472869
U_010 (alpha-Hydroxyvalerate)	0.0260417	0.0282376	0.0239254	0.0339722	0.031104	0.0300904	0.0289759	0.0260236	0.0304925	0.0295625	0.0300447	0.0180282	0.0157679	0.0178417	0.0220264	0.024883	0.0416245	0.0391666	0.0344157	0.0345475	0.0396227	0.0410366	0.0382219	0.0442571	0.0395403	0.0386586	0.0400246	0.0433361	0.0228152	0.020481	0.025727	0.0241806	0.0222033	0.0226392	0.0247624	0.0308546	0.0232932	0.0248639	0.0224011	0.0316453	0.0288721	0.0232621	0.025854	0.0262801	0.029357	0.0245499	0.0284698	0.0435325	0.0436599
U_012	0.0571677	0.0505247	0.0524412	0.0282352	0.0289636	0.0283001	0.027431	0.025897	0.027162	0.0289827	0.0271515	0.0378309	0.0451259	0.0384549	0.038038	0.0358052	0.055267	0.042862	0.0472576	0.048298	0.0435175	0.053571	0.0339627	0.0379571	0.0305753	0.0355025	0.0377127	0.0292799	0.0385758	0.0308022	0.0468091	0.038031	0.0361303	0.0420258	0.0188655	0.0283295	0.0241694	0.0206932	0.0205749	0.0300964	0.0515647	0.0397429	0.0454542	0.0458534	0.0281166	0.0212766	0.0295936	0.0353432	0.0448983
U_014	0.015377	0.0117927	0.0147447	0.0216038	0.0223412	0.0213212	0.0183574	0.0172525	0.0185025	0.0228787	0.0191444	0.0132728	0.0135029	0.0151568	0.014656	0.0111686	0.0351299	0.0263426	0.0298256	0.0230755	0.0349768	0.0332457	0.0190021	0.028769	0.0196371	0.0320212	0.0191208	0.0162663	0.0223243	0.0142739	0.0235006	0.0235032	0.0216273	0.0149683	0.00524419	0.0072207	0.00454214	0.00773093	0.00450751	0.00476858	0.0159326	0.0160066	0.0104352	0.0215041	0.0395907	0.0230155	0.0221015	0.0345195	0.0220156
U_019	0.0350942	0.0344044	0.0361664	0.0163039	0.020169	0.0193876	0.0183467	0.0198512	0.0171408	0.0189437	0.0203506	0.0203705	0.0231728	0.018881	0.0144866	0.0146177	0.0140666	0.019618	0.0224951	0.0154914	0.0203078	0.0203806	0.0140288	0.0157651	0.0169678	0.0170034	0.0171915	0.0125668	0.0283423	0.02415	0.0295225	0.0308951	0.0275191	0.0236007	0.0124722	0.0180591	0.014483	0.0170236	0.00926993	0.0187206	0.0221782	0.0252673	0.0202044	0.027241	0.0129212	0.0117635	0.0164825	0.0247558	0.0280693
U_020	0.0434028	0.0414368	0.0376965	0.0337077	0.0328178	0.033161	0.031185	0.0309642	0.0304416	0.0322532	0.0344066	0.0317979	0.0321457	0.0337779	0.0313453	0.0295639	0.0541097	0.0454418	0.0490445	0.0431376	0.0586663	0.0467921	0.0525143	0.0458631	0.0400196	0.0533898	0.0380954	0.0469119	0.0187208	0.0223985	0.0282991	0.0200353	0.0238675	0.0255156	0.0273606	0.031593	0.0201726	0.0300617	0.0245158	0.0245488	0.0693056	0.048992	0.0605724	0.0577252	0.0144718	0.0216858	0.0209777	0.0563569	0.0630396
U_032 (potentially x_2/a_39)	0.214038	0.212161	0.209209	0.168386	0.177381	0.162992	0.157513	0.154142	0.168316	0.162214	0.161719	0.210093	0.223364	0.194959	0.160369	0.153158	0.197361	0.175582	0.167777	0.168256	0.192469	0.179995	0.155589	0.161496	0.144891	0.157731	0.154628	0.149616	0.17321	0.162138	0.180358	0.188136	0.154301	0.173269	0.0682854	0.0643906	0.0573587	0.0643845	0.0560657	0.0695846	0.217195	0.194964	0.19855	0.213609	0.0686376	0.0729337	0.0893426	0.148645	0.155564
U_039 (sugar pyranose)	0.031002	0.0355945	0.0296286	0.0224516	0.0210237	0.0278842	0.0283618	0.0327399	0.0256963	0.0287835	0.0249969	0.00766555	0.00914714	0.0122986	0.0411725	0.0470559	0.033456	0.0456318	0.0497376	0.0428292	0.0474404	0.0385559	0.0337474	0.0369284	0.0442042	0.0317608	0.0374245	0.0456947	0.0172461	0.0219307	0.0284131	0.0196303	0.0280263	0.0199334	0.0445621	0.0485573	0.0480118	0.0488506	0.0434708	0.0488097	0.0498228	0.0379197	0.0411476	0.046595	0.0409345	0.0398936	0.0412062	0.0523238	0.066363
U_040 (sugar)	0.030506	0.0390566	0.0414522	0.0163952	0.0131169	0.0156411	0.0165842	0.0200374	0.0172224	0.0158327	0.0160098	0.00723969	0.00566251	0.00892084	0.0131311	0.020202	0.0400916	0.0384958	0.0376605	0.0343233	0.0404362	0.0414884	0.0207155	0.0227658	0.025172	0.0213042	0.0227705	0.0245786	0.0192224	0.0203843	0.0260567	0.0160077	0.0282768	0.021379	0.0146382	0.00955719	0.0100076	0.00972917	0.0126112	0.0118626	0.0233262	0.0248699	0.0271025	0.0210937	0.0303907	0.033347	0.0401761	0.0159415	0.0195273
U_041 (sugar acid)	0.00545635	0.00735692	0.00695507	0.00693225	0.00724328	0.00742924	0.00628417	0.00940896	0.00769282	0.00561413	0.00907179	0.00454255	0.00357174	0.00528321	0.00228736	0.00271003	0.00487942	0.00748113	0.00758468	0.0056933	0.00848611	0.00576583	0.00939502	0.00688667	0.00819224	0.00788311	0.00743009	0.00916074	0.00680895	0.00833545	0.00535102	0.00496873	0.00962144	0.00590525	0.00531669	0.00462831	0.00603666	0.00513829	0.00466904	0.00617433	0.00621327	0.00587969	0.00783334	0.00425963	0.0118875	0.0159574	0.017138	0.013113	0.0126171
U_044 (sugar)	0.207713	0.208049	0.207957	0.0415852	0.0450812	0.0529404	0.0603816	0.061851	0.0501697	0.0558778	0.0510562	0.00830435	0.0104539	0.0129915	0.0471874	0.0583888	0.064704	0.0805834	0.0756263	0.0611046	0.0779671	0.0818419	0.049119	0.044045	0.05749	0.0428821	0.0525539	0.055218	0.0383439	0.0421319	0.0602061	0.0367413	0.0572756	0.0466651	0.0661413	0.0782352	0.0678356	0.0723134	0.0704987	0.0694001	0.0707441	0.0815652	0.0770428	0.0752665	0.0676039	0.0697627	0.0662109	0.0856436	0.0899962
U_046 (sugar)	0.0703125	0.0760576	0.0745584	0.0461859	0.0490885	0.0542339	0.055495	0.0632705	0.0537245	0.050534	0.0567058	0.015686	0.0149839	0.022432	0.0435446	0.0438532	0.0578846	0.0733	0.0729301	0.0610218	0.0682333	0.0748596	0.0554044	0.04485	0.054025	0.045397	0.0591442	0.0497381	0.0453881	0.0553366	0.0679084	0.0500758	0.0668561	0.0517013	0.0645226	0.0712373	0.0693096	0.0614034	0.0678192	0.0758468	0.0669521	0.0715663	0.0710487	0.0674697	0.0817656	0.0710925	0.0726728	0.0707933	0.099645
U_047 (sugar)	0.0226935	0.0263984	0.0354709	0.0404556	0.040818	0.0414442	0.0488281	0.0423601	0.0493298	0.0399627	0.039051	0.0068848	0.00583675	0.00814135	0.014656	0.0180668	0.0259158	0.0190007	0.0234463	0.0200853	0.0244204	0.0238571	0.0256132	0.0234016	0.0155525	0.0182181	0.0248135	0.0215358	0.0161184	0.0200831	0.0162358	0.0194297	0.0169974	0.0160103	0.102134	0.104345	0.0877538	0.101529	0.100239	0.0924642	0.0232214	0.0347827	0.0302432	0.0277609	0.137068	0.140957	0.133358	0.025915	0.0309775
U_048 (pyranose)	0.0344742	0.0373255	0.038392	0.0150885	0.0188717	0.0221315	0.0221033	0.028059	0.0181336	0.0251947	0.0204242	0.00404571	0.00409443	0.00606271	0.0226195	0.0276751	0.0231795	0.0272581	0.0252241	0.0265256	0.0248932	0.0242427	0.0370386	0.0365372	0.0331625	0.0318923	0.0358381	0.039008	0.018147	0.0218957	0.0192253	0.0181866	0.0230405	0.018041	0.0451326	0.0473608	0.0419802	0.0476024	0.0440372	0.042834	0.0322455	0.048565	0.0399619	0.0408486	0.0340087	0.0296645	0.0275332	0.0411536	0.0585706
U_050 (30% molonileleoylglycerol)	0.0220734	0.0217462	0.0294895	0.0263503	0.0250182	0.0192604	0.0362623	0.0337768	0.0286943	0.0283343	0.0273722	0.0195898	0.0192525	0.0175818	0.0476957	0.0490269	0.0195114	0.0284573	0.0353366	0.030187	0.0304877	0.0226306	0.0265165	0.0348613	0.0188839	0.0277861	0.0283549	0.0241208	0.160863	0.00993198	0.0180453	0.0739387	0.0522384	0.0626634	0.0709347	0.0974619	0.0368367	0.0597211	0.0661759	0.0793364	0.0650392	0.0303181	0.0402397	0.0551176	0.0219144	0.030892	0.0360554	0.101936	0.0787009
U_055 (pyranose)	0.0592758	0.0509575	0.0649604	0.036462	0.0451534	0.0582001	0.0655806	0.0776604	0.0534831	0.0563711	0.0599796	0.0068848	0.00749194	0.0077083	0.036513	0.0502587	0.0510044	0.0583215	0.0639255	0.0535264	0.0537334	0.0659914	0.0754913	0.100423	0.0806758	0.0619816	0.0924715	0.102137	0.0359487	0.0410194	0.0572366	0.0343596	0.0564503	0.0433947	0.0760434	0.0837588	0.0691101	0.0701395	0.0792295	0.0795434	0.0808823	0.0877359	0.0772244	0.0913939	0.0901385	0.117942	0.105076	0.065015	0.0908892
U_059 (sugar disaccharide)	0.0334821	0.06037	0.0587008	0.0280557	0.0815145	0.0901222	0.0757873	0.109065	0.0680221	0.074384	0.0883207	0.0353467	0.0308389	0.0312662	0.0282108	0.0184775	0.0318638	0.0398094	0.0343665	0.0309385	0.033313	0.0417881	0.113621	0.0697981	0.0929054	0.07618	0.103128	0.0970169	0.0326095	0.100939	0.0254796	0.0397329	0.0710455	0.04825	0.0767075	0.083425	0.0970891	0.0782573	0.0869402	0.0920241	0.107239	0.0901288	0.0920677	0.1053	0.0106471	0.0214812	0.0302491	0.0687309	0.106604
U_070	0.00830853	0.0124418	0.0201697	0.0125013	0.016199	0.0147178	0.0155054	0.0178193	0.0140574	0.0173329	0.0146555	0.015828	0.0190783	0.0152434	0.012284	0.0122362	0.0110094	0.00807015	0.00761773	0.00752382	0.00841034	0.0107632	0.011388	0.0077963	0.0112862	0.00907637	0.0120773	0.00931686	0.0112993	0.0137229	0.0125648	0.0125377	0.0116536	0.0133957	0.00561349	0.00758079	0.00535204	0.00679811	0.00713639	0.00461182	0.0113323	0.0104829	0.0106076	0.0112077	0.00659429	0.00756956	0.00561903	0.013735	0.0120467
U_078 (similar to U_083 & U_088)	0.0410466	0.0265065	0.0474336	0.0771147	0.0605212	0.0504523	0.0806223	0.0853039	0.0314374	0.149363	0.0316084	0.0391795	0.0480007	0.0480686	0.120468	0.117106	0.0590187	0.0637228	0.0529878	0.0550722	0.0695821	0.0510751	0.0368192	0.0633961	0.0491504	0.0603441	0.0420571	0.0469645	0.0500429	0.0226404	0.0685715	0.0513884	0.042236	0.0476304	0.119109	0.141785	0.0590606	0.0979769	0.0962344	0.125743	0.12294	0.0662514	0.0905825	0.0986092	0.0456895	0.0474632	0.0574078	0.19212	0.151229
U_083 (similar to U_078 & U_88)	0.0540675	0.0419777	0.0641257	0.0643791	0.0580477	0.0453781	0.0596674	0.0641918	0.0428978	0.0684538	0.0636468	0.0509617	0.058019	0.055084	0.103778	0.11727	0.0762919	0.0726026	0.0724984	0.058709	0.0988156	0.0638683	0.0544941	0.0785662	0.06717	0.0722127	0.0637349	0.0642827	0.0705867	0.0263913	0.0799857	0.072955	0.0479751	0.0560336	0.149598	0.158401	0.0650991	0.107593	0.114663	0.150841	0.133909	0.088647	0.105712	0.116844	0.0477569	0.0648527	0.0770744	0.211136	0.179329
U_087	0.031622	0.0357027	0.0237863	0.0334507	0.0274253	0.0143026	0.024145	0.0149713	0.0187864	0.0230378	0.0267528	0.0244872	0.0266574	0.0316127	0.0227889	0.0218445	0.0288645	0.0304506	0.0272784	0.0349627	0.0285279	0.0231028	0.0197914	0.0236641	0.0233727	0.0160413	0.0204628	0.0303241	0.0285409	0.0296102	0.0323549	0.0369695	0.0226018	0.0309347	0.0221725	0.0245124	0.0150493	0.0189779	0.0221623	0.020594	0.0773786	0.073961	0.0618174	0.0895222	0.015092	0.0195376	0.0122682	0.0389572	0.0333629
U_088 (similar to U_078 & U_083)	0.0399306	0.0172022	0.0332452	0.0374507	0.0368621	0.0307918	0.0307086	0.0369527	0.0322586	0.037542	0.0338589	0.0295266	0.0360659	0.0371557	0.0879363	0.0835181	0.0545957	0.0580343	0.0491654	0.0509046	0.0639603	0.0469305	0.0373121	0.0461244	0.0428981	0.0525025	0.0342266	0.0396055	0.0465394	0.0222689	0.049216	0.0488957	0.0298764	0.0392522	0.0779014	0.0843444	0.0458577	0.063018	0.0662919	0.0787935	0.0791586	0.0566545	0.0586979	0.0771152	0.0331817	0.0437807	0.0362427	0.116533	0.111456
U_091	0.147693	0.146165	0.185005	0.082887	0.0482461	0.0547261	0.056253	0.0357846	0.036238	0.0509066	0.0795934	0.093903	0.142521	0.102633	0.0943748	0.0722674	0.103658	0.127388	0.0819636	0.0833954	0.109291	0.120323	0.0610689	0.0669358	0.0594808	0.056009	0.0691924	0.0622841	0.0842171	0.079104	0.073991	0.0802344	0.07005	0.0870277	0.0792821	0.0717562	0.0621945	0.065177	0.074554	0.0735018	0.111983	0.0930137	0.100003	0.104993	0.0288402	0.0692512	0.0834426	0.0812336	0.0993062
U_093	0.278646	0.267878	0.282515	0.131567	0.0902045	0.719504	0.0920538	0.136765	0.202719	0.231631	0.267707	0.175101	0.19993	0.190282	0.170112	0.173606	0.257419	0.272557	0.21283	0.224809	0.277113	0.240884	0.148091	0.183314	0.152422	0.145043	0.194166	0.144618	0.211751	0.0331917	0.2159	0.192717	0.118339	0.149787	0.178031	0.154393	0.129105	0.14638	0.156483	0.158665	0.17161	0.207119	0.175961	0.202768	0.18741	0.201207	0.175688	0.188623	0.14215
U_094 (lipid)	4.91183	4.57308	5.92071	2.63843	2.68126	0.483917	2.04842	1.46825	1.41408	1.85184	2.32625	1.64164	1.66373	2.11718	2.34099	3.35493	2.06798	2.02017	1.47938	1.44314	1.94901	2.17537	2.64154	2.07836	2.58937	2.03219	2.65587	2.62122	2.06013	0.436923	3.15195	2.04389	1.65206	1.95304	0.803542	1.08598	1.33407	0.799317	1.28769	1.13659	3.07315	2.86384	3.1098	2.82718	0.447075	1.31035	1.34482	2.81817	2.669
unknown_no120/p2427	0.00682044	0.00854701	0.0094589	0.0199426	0.0203163	0.0225244	0.0258985	0.0259324	0.0206142	0.0232712	0.0248831	0.0122081	0.0116735	0.0148969	0.0239749	0.0252115	0.0263824	0.0305421	0.0232866	0.0235635	0.0291629	0.0274847	0.0266707	0.0234965	0.0230273	0.0236072	0.0246098	0.0249775	0.0270853	0.0289386	0.0325613	0.0268727	0.032292	0.0294206	0.0680875	0.0664593	0.066544	0.06674	0.0660598	0.068291	0.0326919	0.0376621	0.0334553	0.0368987	0.0417614	0.0380524	0.044203	0.0747611	0.0761944
urea	9.16171	11.232	12.2515	10.6222	10.0673	9.82696	9.89424	9.93177	10.5185	9.59966	10.0873	5.69458	5.84197	5.99437	2.35657	3.17837	10.1699	10.1891	8.91132	8.43461	10.2749	10.5608	11.1705	10.6901	11.1273	10.7099	11.6054	10.6726	6.37306	6.06511	5.71532	4.69993	6.60632	6.84724	7.38468	7.5707	6.87199	6.54255	7.62285	7.66197	11.1801	9.34391	10.8571	9.66693	1.48315	4.29613	6.22439	8.78164	8.23735
valine	0.771665	0.833805	0.823693	1.38036	2.19749	2.6461	1.86563	2.34078	2.08368	2.09056	2.08398	0.414707	0.396847	0.817885	1.26279	0.914565	2.46212	2.18659	1.90161	2.07977	1.9119	2.55865	2.75292	2.5589	2.90111	2.78632	2.63918	2.78743	1.1652	1.27717	1.24153	1.05888	1.09503	1.52998	0.918538	1.55342	1.20951	1.48224	0.728072	1.47116	4.77587	3.40901	4.01673	4.16815	0.795717	0.896396	1.13249	2.00054	3.06409
x_13	0.482267	0.596235	0.608708	0.0762504	0.111522	0.155817	0.198036	0.262	0.15353	0.168368	0.160276	0.0518844	0.0463455	0.0442578	0.082938	0.0886097	0.0443763	0.0406835	0.0426385	0.0433151	0.0394647	0.0449185	0.131561	0.155164	0.160487	0.132056	0.152635	0.162522	0.0359889	0.0383944	0.0483657	0.0281557	0.0475875	0.0470057	0.573241	0.650537	0.615295	0.529853	0.562989	0.74623	0.286647	0.302638	0.28408	0.305205	0.0559231	0.0582038	0.0941187	0.232091	0.280214
[truncated: 37 more columns]
